# Supplementary material for: Identification of copper (Cu) stress-responsive grapevine microRNAs and their target genes by high-throughput sequencing
Source: R Soc Open Sci. 2019 Jan 23;6(1):180735. doi: 10.1098/rsos.180735 (PMC6366190; doi:10.1098/rsos.180735)
Supplement: Table S1 [file rsos180735supp11.xlsx]

## Sheet: table
Table S1 Targets of known miRNAs from grapevine in Cu and control libraries.
miRNA	The number of target genes	Target gene	Score	Location	Inhibition	Target gene description	Annotation
							GO	KEGG
vvi-miR156b, vvi-miR156c, vvi-miR156d, vvi-miR156f, vvi-miR156g, and vvi-miR156i	8	GSVIVT01008556001	1	898-917	Cleavage	squamosa promoter-binding-like protein 13A	SPL13
		GSVIVT01010496001	1	1154-1173	Cleavage	squamosa promoter-binding-like protein 2	SPL2
		GSVIVT01010522001	1	2203-2222	Cleavage	squamosa promoter-binding-like protein 16	SPL16
		GSVIVT01012247001	1	1248-1267	Cleavage	squamosa promoter-binding-like protein 6	SPL6
		GSVIVT01018205001	1	797-816	Cleavage	squamosa promoter-binding-like protein 7	SPL7
		GSVIVT01032239001	1	737-756	Cleavage	squamosa promoter-binding-like protein 10	SPL10
		GSVIVT01033064001	1.5	866-885	Cleavage	squamosa promoter-binding-like protein 18	SPL18
		GSVIVT01033519001	1	1085-1104	Cleavage	squamosa promoter-binding-like protein 9	SPL9
vvi-miR159c	4	GSVIVT01012447001	3	1241-1261	Cleavage	transcription factor	GAMYB	transcription factor
		GSVIVT01014239001	2.5	587-607	Cleavage	uncharacterized
		GSVIVT01015330001	2.5	1516-1535	Translation	glycosyltransferase	GTF
		GSVIVT01037667001	2.5	846-865	Cleavage	protein ODORANT1-like	Q50EX6
vvi-miR160a, vvi-miR160b, vvi-miR160c, vvi-miR160d and vvi-miR160e	3	GSVIVT01008950001	1	1466-1486	Cleavage	auxin response factor 17	ARF17	Auxin-responsive activity
		GSVIVT01016266001	1	1685-1704	Cleavage	auxin response factor 18	ARF18	Auxin-responsive activity
		GSVIVT01025691001	1	1749-1769	Cleavage	auxin response factor 18-like	ARF18	Auxin-responsive activity
vvi-miR164a, vvi-miR164c, and vvi-miR164d	4	GSVIVT01007982001	1	992-1011	Cleavage	NAC domain-containing protein 100-like	NAC100	Transcription factor activity
		GSVIVT01014287001	1	816-835	Cleavage	protein CUP-SHAPED COTYLEDON 2	CUC2
		GSVIVT01019667001	2	1088-1107	Cleavage	growth-regulating factor 8	GRF8
		GSVIVT01020478001	1.5	812-831	Cleavage	NAC domain-containing protein 21/22-like	NAC
vvi-miR166a, and vvi-miR166b	8	GSVIVT01034812001	1.5	3009-3029	Translation	TMV resistance protein N-like
		GSVIVT01016272001	2	567-586	Cleavage	homeobox-leucine zipper protein REVOLUTA-like	REV	homeobox-leucine zipper protein
		GSVIVT01004401001	3.5	1869-1888	Cleavage	L-ascorbate oxidase	ASO
		GSVIVT01012238001	3	525-545	Translation	folic acid synthesis protein	FOL1
		GSVIVT01020873001	3	1203-1222	Translation	pentatricopeptide repeat-containing protein	PTCD2
		GSVIVT01021625001	2	898-917	Cleavage	homeobox-leucine zipper protein HOX32	ATB14
		GSVIVT01025193001	2	1415-1434	Cleavage	homeobox-leucine zipper protein REVOLUTA	REV	homeobox-leucine zipper protein
		GSVIVT01035612001	2	1045-1064	Cleavage	homeobox-leucine zipper protein ATHB-15	HB15	homeobox-leucine zipper protein
vvi-miR166c, vvi-miR166d, vvi-miR166e, vvi-miR166f, vvi-miR166g, and vvi-miR166h	5	GSVIVT01016272001	2	567-586	Cleavage	homeobox-leucine zipper protein REVOLUTA-like	REV	homeobox-leucine zipper protein
		GSVIVT01034812001	2.5	3008-3027	Cleavage	TMV resistance protein N-like
		GSVIVT01021625001	2	898-917	Cleavage	homeobox-leucine zipper protein HOX32	ATB14	homeobox-leucine zipper protein
		GSVIVT01025193001	2	1415-1434	Cleavage	homeobox-leucine zipper protein REVOLUTA	REV	homeobox-leucine zipper protein
		GSVIVT01035612001	2	1045-1064	Cleavage	homeobox-leucine zipper protein ATHB-15	HB15	homeobox-leucine zipper protein
vvi-miR167a, vvi-miR167b, vvi-miR167c, vvi-miR167d, and vvi-miR167e	5	GSVIVT01013539001	3	21-42	Translation	petal death protein	PDP
		GSVIVT01015454001	3	1103-1123	Cleavage	tudor domain-containing protein 3	TDRD3
		GSVIVT01020805001	3.5	3224-3243	Cleavage	auxin response factor 17-like	ARF17	Auxin-responsive activity
		GSVIVT01021552001	3.5	214-233	Cleavage	auxin response factor 6	ARF6	Auxin-responsive activity
		GSVIVT01035205001	3.5	647-666	Cleavage	auxin response factor 8	ARF8	Auxin-responsive activity
vvi-miR168	1	GSVIVT01029383001	2.5	442-461	Cleavage	protein argonaute 1	AGO1	argonaute
vvi-miR169v	1	GSVIVT01015120001	1	961-980	Cleavage	nuclear transcription factor Y subunit A-4-like	NFYA4
vvi-miR171a, vvi-miR171b, vvi-miR171c, vvi-miR171d, vvi-miR171i, vvi-miR171j	3	GSVIVT01001308001	0.5	507-527	Cleavage	scarecrow-like protein 22	SCL22
		GSVIVT01019006001	0.5	681-701	Cleavage	scarecrow-like protein 15	SCL15
		GSVIVT01027680001	0.5	841-861	Cleavage	scarecrow-like protein 27	SCL27
vvi-miR172d	4	GSVIVT01016352001	1.5	1567-1586	Cleavage	AP2-like ethylene-responsive transcription factor TOE3	TOE3	Transcription factor activity
		GSVIVT01022081001	1.5	1871-1890	Cleavage	transcription factor APETALA2	AP2	Transcription factor activity
		GSVIVT01025100001	0.5	1807-1826	Cleavage	ethylene-responsive transcription factor RAP2-7	RAP2-7	Transcription factor activity
		GSVIVT01025548001	0.5	1332-1351	Cleavage	ethylene-responsive transcription factor RAP2-7	RAP2-7	Transcription factor activity
vvi-miR2111-5p	1	GSVIVT01012146001	3.5	1741-1760	Cleavage	GTP-binding protein ERG	ERG
vvi-miR2950-5p	3	GSVIVT01012147001	3	199-218	Cleavage	protein UNUSUAL FLORAL ORGANS	UFO
		GSVIVT01014255001	1.5	40-60	Translation	RNA exonuclease 4	REXO4
		GSVIVT01035605001	1.5	132-152	Translation	F-box only protein 13	FBXO3
vvi-miR319b, vvi-miR319c, and vvi-miR319f	2	GSVIVT01012447001	2.5	1241-1260	Cleavage	transcription factor GAMYB	GAMYB	Transcription factor activity
		GSVIVT01021528001	3.5	1668-1687	Cleavage	transcription factor TCP2-like	TCP2	Transcription factor activity
vvi-miR319g	3	GSVIVT01037362001	4	956-975	Cleavage	transcription factor GAMYB	GAMYB	Transcription factor activity
		GSVIVT01021528001	3.5	1668-1687	Cleavage	transcription factor TCP2-like	TCP2	Transcription factor activity
		GSVIVT01012447001	2.5	1241-1260	Cleavage	transcription factor GAMYB	GAMYB	Transcription factor activity
vvi-miR3624-3p	7	GSVIVT01002490001	2.5	252-272	Cleavage	acrosin-like
		GSVIVT01003495001	0	256-276	Cleavage	uncharacterized
		GSVIVT01003498001	2.5	259-279	Cleavage	acrosin-like
		GSVIVT01003499001	0	218-238	Cleavage	sulfated surface glycoprotein 185-like	SSG185
		GSVIVT01005128001	2.5	241-261	Cleavage	early nodulin-75	N-75
		GSVIVT01005131001	2.5	241-261	Cleavage	early nodulin-75	N-75
		GSVIVT01029956001	0	18-38	Cleavage	uncharacterized
vvi-miR3626-3p	1	GSVIVT01015517001	3	226-246	Cleavage	protein brittle-1, chloroplastic/amyloplastic-like
vvi-miR3626-5p	1	GSVIVT01033721001	1.5	655-675	Cleavage	DEAD-box ATP-dependent RNA helicase 38	DED38
vvi-miR3632-3p	4	GSVIVT01032825001	2	683-702	Translation	putative disease resistance protein	RPP
		GSVIVT01032827001	1	495-515	Cleavage	putative disease resistance protein	RPP
		GSVIVT0103499600	2.5	291-311	Translation	FIP1[III]-like protein
		GSVIVT01033880001	3	4146-4167	Cleavage	uncharacterized
vvi-miR3633a-5p	2	GSVIVT01020814001	2.5	684-703	Translation	transcription factor PIF4	PIF4	Transcription factor activity
		GSVIVT01034712001	2.5	217-236	Cleavage	methyltransferase-like protein 13	METTL13
vvi-miR393a/b	4	GSVIVT01010995001	2	1630-1649	Cleavage	protein TRANSPORT INHIBITOR RESPONSE 1	TIR1
		GSVIVT01021032001	4	85-105	Translation	transcription factor bHLH77-like	bHLH77	Transcription factor activity
		GSVIVT01021910001	2	1993-2012	Cleavage	TRANSPORT INHIBITOR RESPONSE 1 protein	TIR1
		GSVIVT01033011001	2	1585-1604	Cleavage	AUXIN SIGNALING F-BOX 2 protein	AFB2
vvi-miR394a, vvi-miR394b, and vvi-miR394c	3	GSVIVT01010498001	1	1183-1202	Cleavage	F-box only protein 6	FBXO6
		GSVIVT01019719001	2.5	861-880	Cleavage	probable methyltransferase PMT18	PMT18
		GSVIVT01029150001	3	1173-1192	Cleavage	FGGY carbohydrate kinase domain-containing protein	FGGY
vvi-miR395a, vvi-miR395b, vvi-miR395c, vvi-miR395d, vvi-miR395e, vvi-miR395f, vvi-miR395g, vvi-miR395h, vvi-miR395i, vvi-miR395j, vvi-miR395k, vvi-miR395l, vvi-miR395m	1	GSVIVT01018057001	3	466-486	Cleavage	ATP sulfurylase 1, chloroplastic-like
vvi-miR396a, vvi-miR396b	3	GSVIVT01003435001	2.5	697-717	Cleavage	uncharacterized
		GSVIVT01008206001	3.5	1518-1537	Cleavage	G patch domain-containing protein 1	TGH
		GSVIVT01037219001	3	3282-3301	Cleavage	uncharacterized
vvi-miR396c, vvi-miR396d	1	GSVIVT01003435001	2.5	697-717	Cleavage	uncharacterized
vvi-miR397a	3	GSVIVT01034003001	0.5	712-732	Cleavage	Laccase 4	LAC4
		GSVIVT01016512001	0	701-720	Cleavage	Laccase 17	LAC17
		GSVIVT01034139001	0.5	769-788	Cleavage	Laccase 17-like	LAC17
vvi-miR408	3	GSVIVT01028654001	2.5	65-84	Translation	basic blue protein	BABL
		GSVIVT01018246001	2.5	906-925	Cleavage	uncharacterized
		GSVIVT01025817001	2.5	1075-1094	Translation	E3 ubiquitin-protein ligase RING1-like	RING1
vvi-miR477a	4	GSVIVT01029025001	2.5	830-850	Translation	chaperonin CPN60	TCP-1
		GSVIVT01033168001	2.5	777-797	Translation	xyloglucan glycosyltransferase 5-like	CSLC5
		GSVIVT01010305001	1	313-333	Cleavage	scarecrow-like protein 21	SCL21
		GSVIVT01018633001	3	307-326	Translation	protein PAM68, chloroplastic-like	PAM68
vvi-miR477b-3p	1	GSVIVT01010210001	3	194-214	Cleavage	uncharacterized
vvi-miR482	1	GSVIVT01025910001	3	727-748	Translation	protein DA1-related 4-like	DA1
vvi-miR535a, vvi-miR535b, and vvi-miR535c	2	GSVIVT01019977001	2	1641-1660	Cleavage	Apyrase 6
		GSVIVT01006378001	3.5	132-152	Cleavage	uncharacterized
vvi-miR828a	5	GSVIVT01006275001	1	1229-1250	Cleavage	sphingomyelin phosphodiesterase 4	Smpd4
		GSVIVT01007740001	2.5	355-376	Cleavage	transcription factor WER	WER	Transcription factor activity
		GSVIVT01016765001	1	399-420	Cleavage	transcription factor MYB114	MYB	Transcription factor activity
		GSVIVT01032467001	2	325-346	Cleavage	transcription factor WER	WER	Transcription factor activity
		GSVIVT01033670001	3	304-325	Cleavage	myb-related protein 305	MYBL305
