# Supplementary material for: Identification of copper (Cu) stress-responsive grapevine microRNAs and their target genes by high-throughput sequencing
Source: R Soc Open Sci. 2019 Jan 23;6(1):180735. doi: 10.1098/rsos.180735 (PMC6366190; doi:10.1098/rsos.180735)
Supplement: Table S2 [file rsos180735supp12.xlsx]

## Sheet: Sheet3
Table S2 Targets of novel miRNAs from grapevine in Cu and ciontrol libraries.
miRNA	The number of target genes	Target gene	Score	Location	Inhibition	Target gene description	Annotation
							GO	KEGG
novel_mir_11	6	GSVIVT01022931001	0	865-885	Cleavage	putative disease resistance RPP13-like protein 1	RPP13-like
		GSVIVT01022941001	1	970-990	Cleavage	putative disease resistance RPP13-like protein 1	RPP13-like
		GSVIVT01022947001	0	908-928	Cleavage	putative disease resistance RPP13-like protein 1	RPP13-like
		GSVIVT01022963001	2.5	1207-1227	Cleavage	putative disease resistance RPP13-like protein 1	RPP13-like
		GSVIVT01023011001	3	1144-1164	Cleavage	putative disease resistance RPP13-like protein 1	RPP13-like
		GSVIVT01023015001	3	1258-1278	Cleavage	putative disease resistance RPP13-like protein 1	RPP13-like
novel_mir_2	1	GSVIVT01038640001	2	1031-1050	Cleavage	uncharacterized
novel_mir_22	6	GSVIVT01006243001	2.5	392-413	Translation	putative disease resistance RPP13-like protein 1	RPP13-like
		GSVIVT01007552001	3	541-562	Cleavage	uncharacterized
		GSVIVT01038298001	2.5	717-738	Translation	putative disease resistance RPP13-like protein 1	RPP13-like
		GSVIVT01022963001	1.5	758-779	Cleavage	putative disease resistance RPP13-like protein 1	RPP13-like
		GSVIVT01024097001	3	2759-2780	Cleavage	disease resistance protein RPP13-like	RPP13-like
		GSVIVT01038446001	2.5	15-35	Cleavage	probable disease resistance protein
novel_mir_24	5	GSVIVT01008209001	3	314-333	Cleavage	wall-associated receptor kinase-like 1	WAK1
		GSVIVT01010668001	2.5	605-625	Cleavage	cucumisin-like	Cuc m
		GSVIVT01018437001	2.5	404-424	Cleavage	cucumisin-like	Cuc m
		GSVIVT01023783001	2.5	1229-1249	Cleavage	transcription factor bHLH63	BHLH63	Transcription factor activity
		GSVIVT01033374001	2.5	916-935	Cleavage	NAC domain-containing protein 100-like	NAC	Transcription factor activity
novel_mir_25	5	GSVIVT01009432001	2.5	733-752	Cleavage	cyclin-D3-1
		GSVIVT01009834001	3	1772-1792	Cleavage	lysine-specific histone demethylase 1 homolog 3	LSD1
		GSVIVT01024186001	2.5	738-757	Translation	cytochrome P450 84A1-like	CYP84A1
		GSVIVT01024193001	2.5	695-714	Translation	cytochrome P450 84A1-like	CYP84A1
		GSVIVT01024906001	3	1623-1643	Cleavage	serine/arginine repetitive matrix protein 1	SRRM1
novel_mir_26	3	GSVIVT01014265001	2.5	404-423	Cleavage	UDP-glycosyltransferase 79B6-like	UGT79B6
		GSVIVT01014269001	2.5	131-150	Cleavage	UDP-glycosyltransferase 79B6-like	UGT79B6
		GSVIVT01014271001	2	1349-1368	Cleavage	UDP-glycosyltransferase 79B6-like	UGT79B6
novel_mir_31	1	GSVIVT01027490001	3	1388-1407	Cleavage	light-mediated development protein DET1	DET1
novel_mir_37	1	GSVIVT01030338001	2.5	1318-1337	Cleavage	receptor-like protein 12
novel_mir_41	1	GSVIVT01003435001	3	697-717	Cleavage	uncharacterized
novel_mir_42	1	GSVIVT01023748001	3	211-232	Cleavage	probable disease resistance protein	RPP
novel_mir_43	4	GSVIVT01019626001	3	1514-1533	Translation	transcription factor LHW	LHW
		GSVIVT01014555001	3	1473-1493	Translation	organic cation/carnitine transporter 4	OCTN4
		GSVIVT01020076001	2.5	2413-2432	Translation	protein NRT1/ PTR FAMILY 4.6-like	NPF4.6
		GSVIVT01022963001	2.5	758-779	Cleavage	probable disease resistance protein 1	RPP
novel_mir_45	1	GSVIVT01018473001	1	1799-1819	Cleavage	cytochrome P450 704C1-like	CYP704C1
novel_mir_46	1	GSVIVT01003129001	3	1640-1660	Cleavage	calcium-transporting ATPase 12, plasma membrane-type	ATP2B9
novel_mir_48	2	GSVIVT01022680001	0	1433-1453	Cleavage	uncharacterized
		GSVIVT01035479001	2.5	1310-1330	Cleavage	myosin-15	MYH15
novel_mir_54	1	GSVIVT01014038001	2	1133-1153	Cleavage	protein RFT1 homolog	RFT1
novel_mir_73	2	GSVIVT01006497001	2	158-178	Cleavage	phosphoserine aminotransferase 2	PSAT2
		GSVIVT01025052001	1	518-538	Cleavage	3-ketoacyl-CoA synthase 12	KCS12
novel_mir_80	1	GSVIVT01016158001	2	200-221	Cleavage	calcium-transporting ATPase 9, plasma membrane-type	ATP2B9
novel_mir_81	8	GSVIVT01034461001	3	234-253	Cleavage	TMV resistance protein N-like
		GSVIVT01007552001	3	541-561	Cleavage	uncharacterized
		GSVIVT01038446001	2.5	15-34	Translation	probable disease resistance RPP13-like protein 1	RPP13-like
		GSVIVT01031535001	3	543-562	Cleavage	putative disease resistance RPP13-like protein 1	RPP13-like
		GSVIVT01020293001	3	1489-1508	Translation	putative disease resistance RPP13-like protein 1	RPP13-like
		GSVIVT01038404001	3	15-34	Translation	putative disease resistance RPP13-like protein 1	RPP13-like
		GSVIVT01022963001	2.5	758-778	Cleavage	putative disease resistance RPP13-like protein 1	RPP13-like
		GSVIVT01038391001	3	15-34	Translation	putative disease resistance RPP13-like protein 1	RPP13-like
novel_mir_86	1	GSVIVT01014504001	2.5	2523-2542	Cleavage	uncharacterized
novel_mir_88	1	GSVIVT01032551001	4	1180-1200	Cleavage	zinc transporter 5	ZnT
novel_mir_92	1	GSVIVT01006794001	0	230-250	Cleavage	PPO1 gene for polyphenol_oxidase	PPO1
novel_mir_97	5	GSVIVT01000622001	2	1256-1276	Cleavage	putative callose synthase 8	GSL8
		GSVIVT01022165001	0.5	220-240	Cleavage	L-ascorbate oxidase	ASO
		GSVIVT01022168001	0.5	219-239	Cleavage	L-ascorbate oxidase	ASO
		GSVIVT01034700001	2.5	455-473	Cleavage	RING-H2 finger protein ATL8	ATL8
		GSVIVT01030065001	3	917-937	Translation	receptor-like protein 12
