# Supplementary material for: Identification of copper (Cu) stress-responsive grapevine microRNAs and their target genes by high-throughput sequencing
Source: R Soc Open Sci. 2019 Jan 23;6(1):180735. doi: 10.1098/rsos.180735 (PMC6366190; doi:10.1098/rsos.180735)
Supplement: Table S6 [file rsos180735supp16.xlsx]

## Sheet: Sheet1
Table S6 Pathway annotation of the putative target genes for the differentially-expressed known vvi-miRNAs.
Pathway	DEG*(55)	Total**(15158)	P-value	Q-value	Pathway ID	Genes	KOs
Plant hormone signal transduction	15	950	9.01269e-07	1.53216e-05	ko04075	GSVIVT01008950001|PACid:17821465;GSVIVT01016266001|PACid:17826730;GSVIVT01025198001|PACid:17833239;GSVIVT01025691001|PACid:17833631;GSVIVT01020805001|PACid:17830085;GSVIVT01021552001|PACid:17830634;GSVIVT01035205001|PACid:17840421;GSVIVT01001308001|PACid:17817519;GSVIVT01019006001|PACid:17828784;GSVIVT01027680001|PACid:17835015;GSVIVT01010995001|PACid:17822991;GSVIVT01021910001|PACid:17830879;GSV…	K14486+K14494+K14485
Ascorbate and aldarate metabolism	2	141	0.0927619	0.597364	ko00053	GSVIVT01004401001|PACid:17819011;GSVIVT01005373001|PACid:17819485	K00423
Plant-pathogen interaction	7	1299	0.188746	0.597364	ko04626	GSVIVT01032824001|PACid:17838698;GSVIVT01032825001|PACid:17838699;GSVIVT01032827001|PACid:17838701;GSVIVT01032828001|PACid:17838702;GSVIVT01032830001|PACid:17838703;GSVIVT01029150001|PACid:17836064;GSVIVT01038056001|PACid:17842480	K13457+K00864+K13459
PPAR signaling pathway	1	59	0.193362	0.597364	ko03320	GSVIVT01029150001|PACid:17836064	K00864
Sulfur metabolism	1	62	0.202145	0.597364	ko00920	GSVIVT01018057001|PACid:17828122	K13811
Selenocompound metabolism	1	65	0.210834	0.597364	ko00450	GSVIVT01018057001|PACid:17828122	K13811
Circadian rhythm - plant	1	128	0.373276	0.838568	ko04712	GSVIVT01021032001|PACid:17830241	K12126
Glycerolipid metabolism	1	150	0.421872	0.838568	ko00561	GSVIVT01029150001|PACid:17836064	K00864
mRNA surveillance pathway	1	215	0.544844	0.838568	ko03015	GSVIVT01033721001|PACid:17839382	K13025
Ribosome biogenesis in eukaryotes	1	217	0.548188	0.838568	ko03008	GSVIVT01014255001|PACid:17825278	K14570
Pentose and glucuronate interconversions	1	218	0.549851	0.838568	ko00040	GSVIVT01029150001|PACid:17836064	K00875
Cell cycle - yeast	1	303	0.671284	0.838568	ko04111	GSVIVT01037219001|PACid:17841914	K06685
Purine metabolism	2	651	0.690403	0.838568	ko00230	GSVIVT01033721001|PACid:17839382;GSVIVT01018057001|PACid:17828122	K01529+K13811
Spliceosome	1	345	0.718766	0.838568	ko03040	GSVIVT01033721001|PACid:17839382	K13025
RNA transport	1	366	0.739912	0.838568	ko03013	GSVIVT01033721001|PACid:17839382	K03257+K13025
Microbial metabolism in diverse environments	1	1296	0.992737	0.999988	ko01120	GSVIVT01018057001|PACid:17828122	K13811
Metabolic pathways	4	4415	0.999988	0.999988	ko01100	GSVIVT01004401001|PACid:17819011;GSVIVT01005373001|PACid:17819485;GSVIVT01029150001|PACid:17836064;GSVIVT01018057001|PACid:17828122	K00423+K00875+K00864+K13811
*the number of target genes for the differentially-expressed known vvi-miRNAs
**the number of all genes of the species
