# Supplementary material for: Identification of copper (Cu) stress-responsive grapevine microRNAs and their target genes by high-throughput sequencing
Source: R Soc Open Sci. 2019 Jan 23;6(1):180735. doi: 10.1098/rsos.180735 (PMC6366190; doi:10.1098/rsos.180735)
Supplement: Table S7 [file rsos180735supp17.xlsx]

## Sheet: Sheet1
Table S7 Pathway annotation of the putative target genes for differentially-expressed novel vvi-miRNAs.
Pathway	DEG* (44)	Total **(15158)	P-value	Q-value	Pathway ID	Genes	KOs
Plant-pathogen interaction	16	1299	3.1888e-07	7.86368e-06	ko04626	GSVIVT01022931001|PACid:17831573;GSVIVT01022941001|PACid:17831581;GSVIVT01022947001|PACid:17831584;GSVIVT01022963001|PACid:17831591;GSVIVT01023011001|PACid:17831627;GSVIVT01023015001|PACid:17831630;GSVIVT01006243001|PACid:17819795;GSVIVT01024097001|PACid:17832378;GSVIVT01038446001|PACid:17842727;GSVIVT01030338001|PACid:17836873;GSVIVT01017148001|PACid:17827430;GSVIVT01023748001|PACid:17832089;GSV…	K13457+K13459+K13460+K13420
Cytosolic DNA-sensing pathway	8	238	3.5744e-07	7.86368e-06	ko04623	GSVIVT01022931001|PACid:17831573;GSVIVT01022941001|PACid:17831581;GSVIVT01022947001|PACid:17831584;GSVIVT01022963001|PACid:17831591;GSVIVT01023011001|PACid:17831627;GSVIVT01023015001|PACid:17831630;GSVIVT01006243001|PACid:17819795;GSVIVT01022961001|PACid:17831589	K03013
RNA polymerase	8	281	1.25433e-06	1.83969e-05	ko03020	GSVIVT01022931001|PACid:17831573;GSVIVT01022941001|PACid:17831581;GSVIVT01022947001|PACid:17831584;GSVIVT01022963001|PACid:17831591;GSVIVT01023011001|PACid:17831627;GSVIVT01023015001|PACid:17831630;GSVIVT01006243001|PACid:17819795;GSVIVT01022961001|PACid:17831589	K03013
Huntington's disease	8	369	9.41568e-06	0.000103572	ko05016	GSVIVT01022931001|PACid:17831573;GSVIVT01022941001|PACid:17831581;GSVIVT01022947001|PACid:17831584;GSVIVT01022963001|PACid:17831591;GSVIVT01023011001|PACid:17831627;GSVIVT01023015001|PACid:17831630;GSVIVT01006243001|PACid:17819795;GSVIVT01022961001|PACid:17831589	K03013
Purine metabolism	10	651	1.31466e-05	0.00011569	ko00230	GSVIVT01022931001|PACid:17831573;GSVIVT01022941001|PACid:17831581;GSVIVT01022947001|PACid:17831584;GSVIVT01022963001|PACid:17831591;GSVIVT01023011001|PACid:17831627;GSVIVT01023015001|PACid:17831630;GSVIVT01006243001|PACid:17819795;GSVIVT01003129001|PACid:17818298;GSVIVT01016158001|PACid:17826654;GSVIVT01022961001|PACid:17831589	K03013+K01537
Epstein-Barr virus infection	8	417	2.2802e-05	0.000167215	ko05169	GSVIVT01022931001|PACid:17831573;GSVIVT01022941001|PACid:17831581;GSVIVT01022947001|PACid:17831584;GSVIVT01022963001|PACid:17831591;GSVIVT01023011001|PACid:17831627;GSVIVT01023015001|PACid:17831630;GSVIVT01006243001|PACid:17819795;GSVIVT01022961001|PACid:17831589	K03013
Ascorbate and aldarate metabolism	4	141	0.000729664	0.00458646	ko00053	GSVIVT01022165001|PACid:17831069;GSVIVT01022168001|PACid:17831071;GSVIVT01022172001|PACid:17831074;GSVIVT01022181001|PACid:17831079	K00423
Pyrimidine metabolism	9	884	0.000836609	0.00460135	ko00240	GSVIVT01022931001|PACid:17831573;GSVIVT01022941001|PACid:17831581;GSVIVT01022947001|PACid:17831584;GSVIVT01022963001|PACid:17831591;GSVIVT01023011001|PACid:17831627;GSVIVT01023015001|PACid:17831630;GSVIVT01006243001|PACid:17819795;GSVIVT01008209001|PACid:17820853;GSVIVT01022961001|PACid:17831589	K03013+K00924
Ubiquitin mediated proteolysis	3	265	0.0413638	0.202223	ko04120	GSVIVT01023989001|PACid:17832290;GSVIVT01027490001|PACid:17834859;GSVIVT01022680001|PACid:17831431	K10583+K10571
Metabolic pathways	18	4415	0.0628947	0.276736	ko01100	GSVIVT01022931001|PACid:17831573;GSVIVT01022941001|PACid:17831581;GSVIVT01022947001|PACid:17831584;GSVIVT01022963001|PACid:17831591;GSVIVT01023011001|PACid:17831627;GSVIVT01023015001|PACid:17831630;GSVIVT01006243001|PACid:17819795;GSVIVT01008209001|PACid:17820853;GSVIVT01024186001|PACid:17832447;GSVIVT01024193001|PACid:17832452;GSVIVT01018473001|PACid:17828409;GSVIVT01006497001|PACid:17819926;GSV…	K03013+K00924+K09755+K15398+K00831+K00422+K00423
Fatty acid elongation	1	40	0.109907	0.439628	ko00062	GSVIVT01025052001|PACid:17833121	K15397
Vitamin B6 metabolism	1	46	0.12534	0.441443	ko00750	GSVIVT01006497001|PACid:17819926	K00831
Isoquinoline alkaloid biosynthesis	1	48	0.130426	0.441443	ko00950	GSVIVT01006794001|PACid:17820082	K00422
N-Glycan biosynthesis	1	59	0.157887	0.496217	ko00510	GSVIVT01014038001|PACid:17825108	K06316
Tyrosine metabolism	3	543	0.208296	0.611001	ko00350	GSVIVT01008209001|PACid:17820853;GSVIVT01006497001|PACid:17819926;GSVIVT01006794001|PACid:17820082	K00924+K00831+K00422
Cutin, suberine and wax biosynthesis	1	116	0.287159	0.780321	ko00073	GSVIVT01018473001|PACid:17828409	K15398+K15402
Circadian rhythm - plant	1	128	0.311791	0.780321	ko04712	GSVIVT01023783001|PACid:17832104	K12126
Methane metabolism	1	132	0.319816	0.780321	ko00680	GSVIVT01006497001|PACid:17819926	K00831
Phenylpropanoid biosynthesis	2	412	0.336957	0.780321	ko00940	GSVIVT01024186001|PACid:17832447;GSVIVT01024193001|PACid:17832452	K09755
Homologous recombination	1	163	0.37898	0.813034	ko03440	GSVIVT01035479001|PACid:17840628	K03165
Glycine, serine and threonine metabolism	1	168	0.388039	0.813034	ko00260	GSVIVT01006497001|PACid:17819926	K00831
mRNA surveillance pathway	1	215	0.467121	0.852344	ko03015	GSVIVT01024906001|PACid:17833001	K13171
NF-kappa B signaling pathway	1	357	0.650129	0.852344	ko04064	GSVIVT01008209001|PACid:17820853	K04733
Apoptosis	1	363	0.656324	0.852344	ko04210	GSVIVT01008209001|PACid:17820853	K04733
Toll-like receptor signaling pathway	1	365	0.658366	0.852344	ko04620	GSVIVT01008209001|PACid:17820853	K04733
RNA transport	1	366	0.659382	0.852344	ko03013	GSVIVT01024906001|PACid:17833001	K13171
Leishmaniasis	1	367	0.660395	0.852344	ko05140	GSVIVT01008209001|PACid:17820853	K04733
Chagas disease (American trypanosomiasis)	1	370	0.663417	0.852344	ko05142	GSVIVT01008209001|PACid:17820853	K04733
Pertussis	1	374	0.667405	0.852344	ko05133	GSVIVT01008209001|PACid:17820853	K04733
Ethylbenzene degradation	1	376	0.669382	0.852344	ko00642	GSVIVT01008209001|PACid:17820853	K00924
Protein processing in endoplasmic reticulum	1	380	0.673301	0.852344	ko04141	GSVIVT01015639001|PACid:17826357	K09518
Measles	1	391	0.683847	0.852344	ko05162	GSVIVT01008209001|PACid:17820853	K04733
Benzoate degradation	1	400	0.692227	0.852344	ko00362	GSVIVT01008209001|PACid:17820853	K00924
Neurotrophin signaling pathway	1	403	0.694972	0.852344	ko04722	GSVIVT01008209001|PACid:17820853	K04733
Fanconi anemia pathway	1	407	0.698594	0.852344	ko03460	GSVIVT01035479001|PACid:17840628	K03165
Toxoplasmosis	1	408	0.699493	0.852344	ko05145	GSVIVT01008209001|PACid:17820853	K04733
Tuberculosis	1	461	0.743571	0.852344	ko05152	GSVIVT01008209001|PACid:17820853	K04733
Influenza A	1	480	0.757779	0.852344	ko05164	GSVIVT01008209001|PACid:17820853	K04733
Plant hormone signal transduction	2	950	0.771918	0.852344	ko04075	GSVIVT01008209001|PACid:17820853;GSVIVT01009432001|PACid:17821847	K13415+K14505
Fructose and mannose metabolism	1	539	0.79717	0.852344	ko00051	GSVIVT01008209001|PACid:17820853	K00924
Limonene and pinene degradation	1	562	0.810766	0.852344	ko00903	GSVIVT01008209001|PACid:17820853	K00924
Aminobenzoate degradation	1	567	0.813601	0.852344	ko00627	GSVIVT01008209001|PACid:17820853	K00924
Microbial metabolism in diverse environments	2	1296	0.900143	0.921077	ko01120	GSVIVT01008209001|PACid:17820853;GSVIVT01006497001|PACid:17819926	K00924+K00831
Biosynthesis of secondary metabolites	4	2588	0.956368	0.956368	ko01110	GSVIVT01024186001|PACid:17832447;GSVIVT01024193001|PACid:17832452;GSVIVT01025052001|PACid:17833121;GSVIVT01006794001|PACid:17820082	K09755+K15397+K00422
*the number of target genes for the differentially-expressed novel vvi-miRNAs
**the number of all genes of the species
